# Supplementary material for: Identification of COVID-19–Associated Hepatitis in Children as an Emerging Complication in the Wake of SARS-CoV-2 Infections: Ambispective Observational Study
Source: JMIRx Med. 2024 Oct 11;5:e48629. doi: 10.2196/48629 (PMC11488459; doi:10.2196/48629)
Supplement: Multimedia Appendix 1 [file xmed-v5-e48629-s001.xls]

## Sheet: Case data
S No	Code	Name	Age	sex	Date	Total Days admitted	Day from cantact history/ primary illnes	CRP	IL6	Ferritin	Platelet	D Dimer	IgG	HEPA/Hep B/HEP E	Covid Antibody IgG	History of hepatotoxic drug	T bilirubin	Albumin	SGOT	SGPT	Alkaline PO4	INR	Widal Titer	Dengue IgM	Malaria Pv Ab	EBV Ab	ANA	Proteinuria	Sub conjuctival heamorrhage	RTPCR	Outcome
1	A1	Yashu	7	M	26/05/2021	6	22	1.9	21.4		2.1		1103.2	Negative	Positive	Absent	2.1	3.7	1969.2	1576.5	326.1	1.3	320	Negative	Negative		Negative	Absent	present	Negative	Recovered
2	A2	Unnati	12	F	30/05/2021	4	21	4.1	3.2		3.1		1135.8	Negative	Positive	Absent	2.9	3.6	134.5	185.2	201.2	1	160	1.9	Positive		Positive	Absent	Present	Negative	Recovered
3	A3	Shiv Cadhar	2	M		5	21	3.1	13.5		1.4		1345.2	Negative	Positive	Absent	6.7	3.5	498.7	737.5	812	1.3	160	1.3	Negative		Negative	Absent	absent	Negative	Recovered
4	A4	Mudassir	4	M	2021-02-06	6	18	2.1	15.9		3.2		1299.3	Negative	Positive	Absent	4.2	3.3	2640.1	2124.7	244.5		640	2.1	Positive		Negative	Absent	present	Negative	Recovered
5	A5	Unmukt	8	M	30/05/2021	6	21	5	10.5		2.1		1222.4	Negative	Positive	Absent	2.5	3.8	1241.5	1968.4	388.5	1.3	320	2.2	Negative		Negative	Absent	Present	Negative	Recovered
6	A6	Shantanu Saraswat	14	M	29/05/2021	5	16	9.2	12.4		2.4		1386.8	Negative	Positive	Absent	2.9	3.5	144.5	131.2	178.6	1	160	1.4	Negative		Negative		absent	Positive	Recovered
7	A7	Dakshansh Lariya	13	M	19/06/2021	3	18	8.5	10.2		2.1		1640.9	Negative	Positive	Absent	3.4	3.7	82.5	95.7	144.5	1	160	Negative	Negative		Negative		absent	Positive	Recovered
8	A8	Kavya	3	F	2021-03-06	6	24	7.1	9.1		3.6		650.2	Negative	Positive	Absent	3.8	3.5	384	575.2	498.2	1.2	80	Negative	Negative		Negative		absent	Negative	Recovered
9	A9	Nakul	3	M	15/05/2021	5	15	8.1	11.6		2.56		978.5	Negative	Positive	Absent	16.9	2.9	476	575	1918.2	1.6	160	1.3	Negative		Negative	Absent	absent	Negative	Recovered
10	A10	Saad	6	M	25/05/2021	6	24	7.9	14.9	34.5	0.69		1455.2	Negative	Positive	Absent	1.4	3.4	82.1	83.1	365.4	1.6	320	2.1	Negative		Negative		absent	Negative	Recovered
11	A11	Anmol	7	M	2021-01-05	7	25	12.5	15.8		2.7		1344.2	Negative	Positive	Absent	2	3.5	328.4	487.5	475.8	1.3	320	1.9	Negative		Negative	Absent	absent	Negative	Recovered
12	A12	Anuj Jain	8	M	2021-10-06	4	20	11	13.8		2.5		847.2	Negative	Positive	Absent	2.4	3.7	988.4	1413.5	598.5	1.6	320	1.8	Negative		Negative	Absent	Absent	Negative	Recovered
13	A13	Yashwant	7	M	14/06/2021	4	21	9.2	6.9		2.7		551.2	Negative	Positive	Absent	3.1	3.6	308.2	466.2	310.7	1.3	320	2.3	Negative		Negative	Absent	absent	Negative	Recovered
14	A14	Gaurav Gaur	8	M	25/06/2021	5	17	7	9.2		3.3		1473	Negative	Positive	Absent	2.4	3.5	1208	1443	217.8	1.3	NA	NA	Negative		Negative	Absent	Present	Negative	Recovered
15	A15	Deepali	8	F	2021-10-06	5	19	5.4	11.3		5.6		1256.2	Negative	Positive	Absent	5.6	3.8	1760	1675	243	1.6	320	2.8	Positive		Negative	Absent	absent	Negative	Recovered
16	A16	Gauri Thakur	9	F	2021-06-07	4	21	0.3	7.1		2.2		1234.2	Negative	Positive	Absent	7.9	3.3	1723.5	1786.1	982	1.3	40	1.7	Negative		Negative	Absent	Present	Negative	Recovered
17	A17	Devancy	3	F	21/06/2021	6	18	8.9	27.6		2.1		798.2	Negative	Positive	Absent	3.4	3.7	112.5	1200	495.2	1.2	40	Negative	Negative		Negative	Absent	absent		Recovered
18	A18	Vaishnavi	4	F	31/02/2021	6	24	5.8	24.6		2.4		778.4	Negative	Positive	Absent	5.7	3.2	94.2	85.1	59.7	1	40	Negative	Negative		Negative	Absent	NA		Recovered
19	A19	Ansh Yadav	5	M	14/06/2021	6	21	5.7	14.7		3.2		964.7	Negative	Positive	Absent	3.2	3.7	1488	1239	212	1	160	Negative	Negative		Negative	Absent	absent		Recovered
20	A20	Ayesha khan	10	F	14/06/2021	5	19	4.1	11.4		1.9		1145.2	Negative	Positive	Absent	9.7	3.5	3664	3525	144.1	1.3	160	Negative	Negative		Negative	Absent			Recovered
21	A21	Muskan Patel	6	F	2021-03-06	4	20	4	13.2		1		1344.9	Negative	Positive	Absent	6.04	3.4	2051.4	3957.4	1422	1.69	40	Negative	Negative		Negative	Absent	Present	Negative	Recovered	HbA1c 6.9
22	A22	Adarsh ahirwar	4	M	21/06/2021	5	20	5.4	11.4		2.3		1498.2	Negative	Positive	Absent	6.6	3.4	688	1483.2	187.2	1.6	160	Negative	Negative		Negative	Absent	absent	Negative	Recovered
23	A23	Naitik Shukla	9	M	30/06	5	28	1.2	7.4		2.3		1355	Negative	Positive	Absent	7.3	3.6	2013	2356	455.2	1.3	40	Negative	Negative		Negative	Absent	absent		Recovered
24	A24	Moksha	6	M	2021-06-02	4	20	0.21	6.9	385	2.2	1.3		Negative	Positive	Absent	6.6	3.4	779	1166	311		40	Negative	Negative		Negative	Absent	absent	Negative	Recovered
25	A25	Vandana Upadhya	8	F	19/07	2	30	0.2	3.9		4.6			Negative	Positive	Absent	2.1	3.6	164	70	155.2	1	20	Negative	Negative		Negative	Absent	absent	Negative	Recovered
26	A26	Chetna	4	F	17/07	4	28	0.2	2.9		2.2			Negative	Positive	Absent	7.5	3.5	299.5	506			20
27	A27	Harsh Singh	5	M	15/7	6	24	1	2.5		2.2			Negative	Positive	Absent	3.9	3.6	5233	4534	499.8		20
28	A28	Lakshya	5	M	2021-07-10	3	21	0.2	2.2		4.1			Negative	Positive	Absent	4.3	3.7	2413	2125			20
29	A29	Shailendra	2	M	2021-07-08	2	24	2.8	2.1		2.8			Negative	Positive	Absent	5.9	3.6	104	272			20
30	A30	Tanu Chadhar	3	F	2021-07-10	6	34	0.6	5.4		7.7			Negative	Positive	Absent	17	3.5	1231	1052			NA
31	A31	Ashna Patel	8	F	2021-07-05	6	21	5.4	2.5		2.9			Negative	Positive	Absent	8.7	3.6	1830	2491			NA
32	A32	Ayush	14	M	17/07	1	35	0.3	3.9		1.43			Negative	Positive	Absent	3.7	3.6	2778	3486			160
33	A33	Yashpal	6	M	26/07	4	38	0.3	4.2		2.8			Negative	Positive	Absent	5.4	3.6	3902	2913			NA
34	A34	Divyansh	3	M	27/07	4	40	1.2	4.5		1.8			Negative	Positive	Absent	3.5	3.7	351	789			20
35	A35	Aditi	12	F	25/06	3	41	0.29	5.4		2.96			Negative	Positive	Absent	8.1	3.6	5843	5685			160
36	A36	Krishna Sen	7	M	21/6/2021	4	19	8.7	13.1		2.88		1355.8	Negative	Positive	Absent	8.7	3.3	896.5	1536.4	187.4	1.3	160	Negative	Negative		Negative	Absent
37	A37	Durga Lodhi	6	F	2021-03-07	3	21	7.8	10.4		2.45			Negative	Positive	Absent	3.94	3.5	832.2	2513.2	114.5	1.3	160
		Mean	6.72973			4.59459	23.4865	4.50541	9.91892		2.71541		1173.5				4.7	3.52	1371.27	1575.89	445.696	1.35235
						1.40153						Median	1245.2				5.4
		Std deviation	3.27766				6.38098	3.51447	6.18407		1.24314		279.484				3.51212	0.177669	1431.8	1344.15	408.427	0.22
				Group 2 patients - All RTPCR positive
1	B1	Janvi Thakur	7	F	31/05/2021	11	11	25.9	210.4	636.4	0.35		NA	Negative	Negative	Absent	1.36	2.48	49	43	455.8	1	Negative	Negative			Present			Antigen positive	Recovered
2	B2	Haider	1	M	30/04/2021	9	6	33	278.9	430.4	5	2.8	NA	NA	Negative	Absent	0.8	2.7	98	116	678	1.2	NA	NA	Negative					Positive	Death
3	B3	Seema	8	F	2021-10-05	6	7	9.1	186.4	8464.2	2.7	6.2	NA	Negative	NA	Present	0.9	2.7	97	52	117	1.3	NA	NA	NA					Positive	Death
4	B4	Chanchal	12	F	2021-05-05	6	5	18.5	311.2		3.6	2.53	NA	Negative	NA	Absent	0.9	3.6	414	301.5	157	1.8	NA	NA	NA		Present			Positive	Death
5	B5	Manya Dubey	2	F	2021-10-05	10	7	41.2	39.3		1.6	1.23	NA	Negative	Positive	Absent	0.9	3.5	141.1	162	265.2	1	160	Negative	Negative		Negative	Absent	Present	Positive	Recovered
6	B6	Deepika lodhi	10	F	2021-12-05	10	13	3.8	145.6	1424	1.5	1.9	NA	Negative	NA	Present	1.2	4	74	94	134	1.69	NA	NA	Negative					Positive	Recovered
7	B7	Siddarth Dubey	2	M	25/05/2021	10	7	11.4	38.9	789	0.9	8.9	NA	Negative	Positive	NA	1.4	3.3	42	39.5	245.5	1	NA	NA							Recovered
8	B8	Aarika Jain	2	F	2021-10-06	9	16	26.9	123.2		3.2		NA	Negative	Positive	Absent	0.9	3.4	43.2	44.9	145.2	1	negative	Negative	Negative		Positive				Recovered
9	B9	Akshita	6	F	24/05/2021	7	12	17.2	11.9		4.6		988.2	Negative	Positive	Absent	0.8	4	62	58	122.5	1	negative	negative	Negative		Negative	Absent	Present	Negative	Recovered
10	B10	Shahrukh	12	M	28/05/2021	6	13	17.2	19.3		3		877.5	Negative	Positive	Absent	6.5	3.7	123.5	195.8	244.5	1	160	1.8	Positive		Negative		absent	Negative	Recovered
			6.2
						8.4	9.7	20.42	136.51		2.64						1.045	3.21	114.38	110.67	256.47	1.199
													NA
							3.64005	12.7968	93.9866		1.46398						0.221754	0.515554	104.926	81.7256	171.007	0.291563
		Mean	6.2
		Std deviation	4.0694
			#VALUE!
					SD	1.85472

## Sheet: Controls data
S No	Cade	Age	sex	Date	Covid Antibody IgG
1	B1	8	M	16/05/2021	Negative
2	B2	3	F	19/08/2021	Positive
3	A3	2	M		Negative
4	N3	4	M	2021-02-06	Negative
5	S5	8	M	30/05/2021	Positive
6	A6	11	M	29/05/2021	Positive
7	A7	13	M	19/06/2021	Positive
8	A8	3	F	2021-03-06	Negative
9	A9	3	M	15/05/2021	positive
10	A10	6	M	25/05/2021	Negative
11	A11	7	M	2021-01-05	Positive
12	A12	8	M	2021-10-06	Positive
13	A13	7	M	14/06/2021	Positive
14	A14	8	M	25/06/2021	Negative
15	A15	8	F	2021-10-06	Positive
16	A16	9	F	2021-06-07	Positive
17	A17	3	F	21/06/2021	Negative
18	A18	4	F	31/02/2021	Positive
19	A19	5	M	14/06/2021	Positive
20	A20	10	F	14/06/2021	Negative
21	A21	6	F	2021-03-06	Positive
22	A22	4	M	21/06/2021	Negative
23	A23	9	M	30/06	positive
24	A24	6	M	2021-06-02	Negative
25	A25	8	F	19/07	Negative
26	A26	4	F	17/07	Positive
27	A27	5	M	15/7	Negative
28	A28	5	M	2021-07-10	Negative
29	A29	2	M	2021-07-08	Positive
30	A30	3	F	2021-07-10	Positive
31	A31	8	F	2021-07-05	Negative
32			M		Positive
33			F		Positive
34			M		Positive
35			M		Negative
36			M		Negative
37			F		Positive

## Sheet: Sheet2
		Day from illness/ cantact history	CRP	IL6		SGOT	SGPT (log 10)	Alkaline PO4	INR	Widal Titer
CAH-C		20.1	9.5	15.4		92.59	111.4	43.9	1.32	320
MIS-C		5.4	21.2	226.5		11.97	10.66	27.4	1.4	40
P Value

## Sheet: Sheet3
Symptoms	Nausea	Icterus	Weakness	Fatigue	Vomitting	Fever	Abdominal pain	Headache	Sub-cunjuntival hemorhhage
CAH-C cases	33	25	24	21	22	15	9	6	0
MIS-C Cases	3	1	6	4	3	10	4	3	5

## Sheet: Sheet5
	2021-01-04	Timeline	CAH-C Cases	MIS-C cases
	2021-02-04	1-15 April 21	0	0
	2021-02-05	16-30 April 21	0	1
	2021-02-06	1-15 May 21	2	4
	2021-02-07	16-31 May 21	13	2
	2021-02-08	1-15 June 21	6	2
	2021-02-09	15-30 June 21	5	1
	2021-02-10	1-15 July 21	6	0
	2021-02-11	16-31 July 21	5	0
	2021-02-12
	2021-02-13
	2021-02-14
	2021-02-15
	2021-02-16
	2021-02-17
	2021-02-18
	2021-02-19
	2021-02-20
	2021-02-21
	2021-02-22
	2021-02-23
	2021-02-24
	2021-02-25
	2021-02-26
	2021-02-27
	2021-02-28
	2021-03-01
	2021-03-02
	2021-03-03
	2021-03-04
	2021-03-05
	2021-03-06
	2021-03-07
	2021-03-08
	2021-03-09
	2021-03-10
	2021-03-11
	2021-03-12
	2021-03-13
	2021-03-14
	2021-03-15
	2021-03-16
	2021-03-17
	2021-03-18
	2021-03-19
	2021-03-20
	2021-03-21
	2021-03-22
	2021-03-23
	2021-03-24
	2021-03-25
	2021-03-26
	2021-03-27
	2021-03-28
	2021-03-29
	2021-03-30
	2021-03-31
	2021-04-01
	2021-04-02
	2021-04-03
	2021-04-04
	2021-04-05
	2021-04-06
	2021-04-07
	2021-04-08
	2021-04-09
	2021-04-10
	2021-04-11
	2021-04-12
	2021-04-13
	2021-04-14
	2021-04-15
	2021-04-16
	2021-04-17
	2021-04-18
	2021-04-19
	2021-04-20
	2021-04-21
	2021-04-22
	2021-04-23
	2021-04-24
	2021-04-25
	2021-04-26
	2021-04-27
	2021-04-28
	2021-04-29
	2021-04-30
	2021-05-01
	2021-05-02
	2021-05-03
	2021-05-04
	2021-05-05
	2021-05-06
	2021-05-07
	2021-05-08
	2021-05-09
	2021-05-10
	2021-05-11
	2021-05-12
	2021-05-13
	2021-05-14
	2021-05-15
	2021-05-16
	2021-05-17
	2021-05-18
	2021-05-19
	2021-05-20
	2021-05-21
	2021-05-22
	2021-05-23
	2021-05-24
	2021-05-25
	2021-05-26
	2021-05-27
	2021-05-28
	2021-05-29
	2021-05-30
	2021-05-31
	2021-06-01
	2021-06-02
	2021-06-03
	2021-06-04
	2021-06-05
	2021-06-06
	2021-06-07
	2021-06-08
	2021-06-09
	2021-06-10	1
	2021-06-11	2
	2021-06-12
	2021-06-13
	2021-06-14	2
	2021-06-15

## Sheet: Infections chart
Date	Cases X 1000 India
2021-04-01	81
2021-04-02	89
2021-04-03	92
2021-04-04	103
2021-04-05	96
2021-04-06	115
2021-04-07	126
2021-04-08	131
2021-04-09	144
2021-04-10	152
2021-04-11	169
2021-04-12	160
2021-04-13	185
2021-04-14	199
2021-04-15	216
2021-04-16	233
2021-04-17	240
2021-04-18	275
2021-04-19	256
2021-04-20	294
2021-04-21	315
2021-04-22	332
2021-04-23	345
2021-04-24	349
2021-04-25	354
2021-04-26	319
2021-04-27	362
2021-04-28	379
2021-04-29	386
2021-04-30	402
2021-05-01	392
2021-05-02	370
2021-05-03	355
2021-05-04	382
2021-05-05	412
2021-05-06	414
2021-05-07	401
2021-05-08	409
2021-05-09	366
2021-05-10	329
2021-05-11	348
2021-05-12	362
2021-05-13	343
2021-05-14	326
2021-05-15	310
2021-05-16	281
2021-05-17	263
2021-05-18	268
2021-05-19	276
2021-05-20	259
2021-05-21	254
2021-05-22	243
2021-05-23	222
2021-05-24	195
2021-05-25	208
2021-05-26	211
2021-05-27	179
2021-05-28	171
2021-05-29	174
2021-05-30	153
2021-05-31	126
2021-06-01	133
2021-06-02	133
2021-06-03	131
2021-06-04	121
2021-06-05	114
2021-06-06	101
2021-06-07	87
2021-06-08	91
2021-06-09	90
2021-06-10	91
2021-06-11	84
2021-06-12	81
2021-06-13	68
2021-06-14	61
2021-06-15	62
2021-06-16	67
2021-06-17	62
2021-06-18	60
2021-06-19	58
2021-06-20	53
2021-06-21	53
2021-06-22	52
2021-06-23	52
2021-06-24	51
2021-06-25	49
2021-06-26	49
2021-06-27	46
2021-06-28	37
2021-06-29	45
2021-06-30	48
2021-07-01	43
2021-07-02	47
2021-07-03	43
2021-07-04	40
2021-07-05	34
2021-07-06	39
2021-07-07	41
2021-07-08	43
2021-07-09	42
2021-07-10	41
2021-07-11	35
2021-07-12	30
2021-07-13	40
2021-07-14	41
2021-07-15	39
2021-07-16	38
2021-07-17	41
2021-07-18	38
2021-07-19	29
2021-07-20	42
2021-07-21	41
2021-07-22	34
2021-07-23	39
2021-07-24	40
2021-07-25	38
2021-07-26	30
2021-07-27	42
2021-07-28	43
2021-07-29	44
2021-07-30	41
2021-07-31	41
